# Supplementary material for: Characterization of Probiotic Properties and Whole-Genome Analysis of Lactobacillus johnsonii N5 and N7 Isolated from Swine
Source: Microorganisms. 2024 Mar 28;12(4):672. doi: 10.3390/microorganisms12040672 (PMC11052194; doi:10.3390/microorganisms12040672)
Supplement: Supplementary file 1 [file microorganisms-12-00672-s001.zip]

Archive with 9 entries (8 files):
- supplementary_revise/
- supplementary_revise/.DS_Store
- __MACOSX/supplementary_revise/._.DS_Store
- supplementary_revise/~$Table S1-S3_revise.xlsx
- __MACOSX/supplementary_revise/._~$Table S1-S3_revise.xlsx
- supplementary_revise/Table S1-S3_revise.xlsx
- __MACOSX/supplementary_revise/._Table S1-S3_revise.xlsx
- supplementary_revise/Figure S1.tif
- __MACOSX/supplementary_revise/._Figure S1.tif
