# Supplementary material for: Characterization of Probiotic Properties and Whole-Genome Analysis of Lactobacillus johnsonii N5 and N7 Isolated from Swine
Source: Microorganisms. 2024 Mar 28;12(4):672. doi: 10.3390/microorganisms12040672 (PMC11052194; doi:10.3390/microorganisms12040672)
Supplement: Supplementary file 1 [file microorganisms-12-00672-s001.zip › supplementary_revise/Table S1-S3_revise.xlsx]

## Sheet: Table S1
Table S1 Antagonistic activity of L. johnsonii strains against Salmonella Typhimurium SL1344.
Strains	Pathogen inhibition	Strains	Pathogen inhibition
S2	＋＋	W1	＋＋
S4	＋＋	W3	＋＋
S9	＋	W4	＋＋
S11	＋	W5	＋＋
S13	＋	W7	＋
S14	＋	W8	＋
S16	＋	W9	＋
N1	＋＋	W10	＋
N2	＋	W11	＋
N5	＋＋	W12	＋
N6	＋＋	W14	＋
N7	＋＋	W15	＋
N8	＋＋	W16	＋
N9	－	W17	＋＋
N10	－	W18	＋
N11	＋	W19	＋
N12	－	W20	＋
N13	＋	W21	＋
N15	＋	Z3	－
N16	－	Z4	＋
N17	－	Z5	＋＋
N18	－	Z6	－
N19	－	Z11	＋
N20	－	Z13	＋
		Z15	＋
note: “-” denotes no evident halo information or a halo measuring less than 1 mm; "+" denotes the growth inhibition zone surrounding spot is larger than 1 mm; "++" denotes the inhibition zone is larger than 2 mm.

## Sheet: Table S2
Table S2 Summary of genes encoding ABC transporters and PTS systems in strains N5 and N7.
ko02010 ABC transporters (53)
ko:K02036 pstB; phosphate transport system ATP-binding protein [EC:7.3.2.1]
ko:K02037 pstC; phosphate transport system permease protein
ko:K02038 pstA; phosphate transport system permease protein
ko:K02040 pstS; phosphate transport system substrate-binding protein
ko:K02041 phnC; phosphonate transport system ATP-binding protein [EC:7.3.2.2]
ko:K02042 phnE; phosphonate transport system permease protein
ko:K02044 phnD; phosphonate transport system substrate-binding protein
ko:K02071 metN; D-methionine transport system ATP-binding protein
ko:K02072 metI; D-methionine transport system permease protein
ko:K02073 metQ; D-methionine transport system substrate-binding protein
ko:K05845 opuC; osmoprotectant transport system substrate-binding protein
ko:K05846 opuBD; osmoprotectant transport system permease protein
ko:K05847 opuA; osmoprotectant transport system ATP-binding protein [EC:7.6.2.9]
ko:K06726 rbsD; D-ribose pyranase [EC:5.4.99.62]
ko:K07335 bmpA; basic membrane protein A and related proteins
ko:K10039 peb1A; aspartate/glutamate/glutamine transport system substrate-binding protein
ko:K10040 peb1B; aspartate/glutamate/glutamine transport system permease protein
ko:K10041 peb1C; aspartate/glutamate/glutamine transport system ATP-binding protein [EC:7.4.2.1]
ko:K10112 msmX; multiple sugar transport system ATP-binding protein [EC:7.5.2.-]
ko:K10117 msmE; raffinose/stachyose/melibiose transport system substrate-binding protein
ko:K10118 msmF; raffinose/stachyose/melibiose transport system permease protein
ko:K10119 msmG; raffinose/stachyose/melibiose transport system permease protein
ko:K11050 cylA; multidrug/hemolysin transport system ATP-binding protein
ko:K11051 cylB; multidrug/hemolysin transport system permease protein
ko:K11069 potD; spermidine/putrescine transport system substrate-binding protein
ko:K11070 potC; spermidine/putrescine transport system permease protein
ko:K11071 potB; spermidine/putrescine transport system permease protein
ko:K11072 potA; spermidine/putrescine transport system ATP-binding protein [EC:7.6.2.11]
ko:K15770 cycB; arabinogalactan oligomer / maltooligosaccharide transport system substrate-binding protein
ko:K15771 ganP; arabinogalactan oligomer / maltooligosaccharide transport system permease protein
ko:K15772 ganQ; arabinogalactan oligomer / maltooligosaccharide transport system permease protein
ko:K16012 cydC; ATP-binding cassette, subfamily C, bacterial CydC
ko:K16013 cydD; ATP-binding cassette, subfamily C, bacterial CydD
ko:K16785 ecfT; energy-coupling factor transport system permease protein
ko:K16786 ecfA1; energy-coupling factor transport system ATP-binding protein [EC:7.-.-.-]
ko:K16787 ecfA2; energy-coupling factor transport system ATP-binding protein [EC:7.-.-.-]
ko:K17073 lysX1; putative lysine transport system substrate-binding protein
ko:K17074 lysX2; putative lysine transport system permease protein
ko:K17076 lysY; putative lysine transport system ATP-binding protein
ko:K17077 artQ; arginine/lysine/histidine transport system permease protein
ko:K18104 abcA; ATP-binding cassette, subfamily B, bacterial AbcA/BmrA [EC:7.6.2.2]
ko:K18887 efrA; ATP-binding cassette, subfamily B, multidrug efflux pump
ko:K18888 efrB; ATP-binding cassette, subfamily B, multidrug efflux pump
ko:K18889 mdlA; ATP-binding cassette, subfamily B, multidrug efflux pump
ko:K18890 mdlB; ATP-binding cassette, subfamily B, multidrug efflux pump
ko:K18891 patA; ATP-binding cassette, subfamily B, multidrug efflux pump
ko:K18892 patB; ATP-binding cassette, subfamily B, multidrug efflux pump
ko:K19350 lsa; lincosamide and streptogramin A transport system ATP-binding/permease protein
ko:K20344 blpA; ATP-binding cassette, subfamily C, bacteriocin exporter
ko:K20490 nisF; lantibiotic transport system ATP-binding protein
ko:K20491 nisE; lantibiotic transport system permease protein
ko:K23059 artP; arginine/lysine/histidine transporter system substrate-binding protein
ko:K23060 artR; arginine/lysine/histidine transport system ATP-binding protein [EC:7.4.2.1]
ko02060 Phosphotransferase system (PTS) (17)
ko:K00882 fruK; 1-phosphofructokinase [EC:2.7.1.56]
ko:K02757 bglF; beta-glucoside PTS system EIICBA component [EC:2.7.1.-]
ko:K02759 celC; cellobiose PTS system EIIA component [EC:2.7.1.196 2.7.1.205]
ko:K02760 celA; cellobiose PTS system EIIB component [EC:2.7.1.196 2.7.1.205]
ko:K02761 celB; cellobiose PTS system EIIC component
ko:K02770 fruA; fructose PTS system EIIBC or EIIC component [EC:2.7.1.202]
ko:K02775 gatC; galactitol PTS system EIIC component
ko:K02779 ptsG; glucose PTS system EIICB or EIICBA component [EC:2.7.1.199]
ko:K02781 srlB; glucitol/sorbitol PTS system EIIA component [EC:2.7.1.198]
ko:K02784 ptsH; phosphocarrier protein HPr
ko:K02793 manXa; mannose PTS system EIIA component [EC:2.7.1.191]
ko:K02794 manX; mannose PTS system EIIAB component [EC:2.7.1.191]
ko:K02795 manY; mannose PTS system EIIC component
ko:K02796 manZ; mannose PTS system EIID component
ko:K02810 scrA; sucrose PTS system EIIBCA or EIIBC component [EC:2.7.1.211]
ko:K08483 ptsI; phosphoenolpyruvate-protein phosphotransferase (PTS system enzyme I) [EC:2.7.3.9]
ko:K20112 gatA; galactose PTS system EIIA component [EC:2.7.1.204]

## Sheet: Table S3
Table S3 COG annotations of genes specifically harbored by strains N5 and N7 . The description and perferred name were assigned by eggNOG analysis.
COG_category	N5、N7 unique 115 genes		COG_category	Description	Preferred_name
Unassigned	29		-	-
C	1		C	FMN_bind
E	3		E	Aminotransferase, class I	patB
			E	Pfam:DUF303
			E	Sugar (and other) transporter
F	1		F	NUDIX domain
G	2		G	phosphoenolpyruvate-dependent sugar phosphotransferase system
			G	Belongs to the glycosyl hydrolase 1 family	lacG
H	1		H	Core-2/I-Branching enzyme
K	9		K	SIR2-like domain
			K	S-adenosyl-l-methionine hydroxide adenosyltransferase	XK27_10120
			K	BRO family, N-terminal domain
			K	Helix-turn-helix XRE-family like proteins
			K	Transcriptional regulator	ansR
			K	transcriptional
			K	Ribosomal-protein-alanine acetyltransferase	rimI
			K	Transcriptional regulator	ywdE
			K	Transcriptional regulator	ywdE
L	45		L	PFAM transposase, IS204 IS1001 IS1096 IS1165 family protein	tnpA1
			L	COG2826 Transposase and inactivated derivatives, IS30 family
			L	COG2826 Transposase and inactivated derivatives, IS30 family
			L	COG2826 Transposase and inactivated derivatives, IS30 family
			L	Transposase
			L	PFAM IS66 Orf2 family protein	XK27_01125
			L	COG2826 Transposase and inactivated derivatives, IS30 family
			L	COG2826 Transposase and inactivated derivatives, IS30 family
			L	COG2826 Transposase and inactivated derivatives, IS30 family
			L	COG2826 Transposase and inactivated derivatives, IS30 family
			L	Transposase and inactivated derivatives
			L	COG3547 Transposase and inactivated derivatives
			L	COG3547 Transposase and inactivated derivatives
			L	AAA ATPase domain
			L	UvrD-like helicase C-terminal domain
			L	Transposase IS66 family
			L	COG2826 Transposase and inactivated derivatives, IS30 family
			L	COG2826 Transposase and inactivated derivatives, IS30 family
			L	COG2826 Transposase and inactivated derivatives, IS30 family
			L	COG2826 Transposase and inactivated derivatives, IS30 family
			L	COG2826 Transposase and inactivated derivatives, IS30 family
			L	COG2826 Transposase and inactivated derivatives, IS30 family
			L	Phage tail tape measure protein TP901
			L	Transposase	B4168_4126
			L	Transposase	B4168_4126
			L	Transposase	B4168_4126
			L	Terminase small subunit	xtmA
			L	Endodeoxyribonuclease RusA
			L	IS66 Orf2 like protein
			L	COG2826 Transposase and inactivated derivatives, IS30 family
			L	COG2826 Transposase and inactivated derivatives, IS30 family
			L	COG2826 Transposase and inactivated derivatives, IS30 family
			L	COG2826 Transposase and inactivated derivatives, IS30 family
			L	COG2826 Transposase and inactivated derivatives, IS30 family
			L	PFAM transposase, IS204 IS1001 IS1096 IS1165 family protein	tnpA1
			L	Transposase	B4168_4126
			L	Transposase	B4168_4126
			L	Transposase	B4168_4126
			L	COG2826 Transposase and inactivated derivatives, IS30 family
			L	COG2826 Transposase and inactivated derivatives, IS30 family
			L	COG3547 Transposase and inactivated derivatives
			L	COG3547 Transposase and inactivated derivatives
			L	COG3547 Transposase and inactivated derivatives
			L	COG3547 Transposase and inactivated derivatives
			L	gp58-like protein
M	9		M	A stabilizing protein that is part of the accessory SecA2 SecY2 system specifically required to export serine-rich repeat cell wall proteins usually encoded upstream in the same operon. Stabilizes the glycosylation activity of Gtf1	gtf2
			M	biosynthesis protein	epsB
			M	Glycosyl transferase family 2
			M	transferase activity, transferring glycosyl groups	wbbK
			M	Glycosyl transferases group 1
			M	Glycosyltransferase like family 2
			M	UDP binding domain	ugd
			M	transferase activity, transferring glycosyl groups
			M	transferase activity, transferring glycosyl groups
P	1		P	Participates in the control of copper homeostasis	cutC
Q	1		Q	DNA (cytosine-5-)-methyltransferase activity
S	10		S	PFAM Glycosyl transferase family 2
			S	Glycosyl transferase family 2
			S	ASCH
			S	Domain of Unknown Function with PDB structure (DUF3850)
			S	Pfam:DUF5406
			S	Helix-turn-helix domain
			S	Helix-turn-helix domain
			S	Membrane transport protein	ywkB
			S	glycosyl transferase family 2
			S	Phage portal protein, SPP1 Gp6-like
U	2		U	Tetratricopeptide repeat
			U	Tetratricopeptide repeat
V	1		V	ABC-type multidrug transport system, ATPase and permease components
